# Supplementary material for: Modulation Effects of Reproductive Hormones on Oogenesis in a Collagenase-Induced Osteoarthritis Mouse Model
Source: Biomedicines. 2026 Apr 9;14(4):857. doi: 10.3390/biomedicines14040857 (PMC13114014; doi:10.3390/biomedicines14040857)
Supplement: Supplementary file 1 [file biomedicines-14-00857-s001.zip]

Archive with 1 entries (1 files):
- biomedicines-4168335-supplementary.pdf
